# Supplementary material for: Utilizing mutual information for detecting rare and common variants associated with a categorical trait
Source: PeerJ. 2016 Jun 16;4:e2139. doi: 10.7717/peerj.2139 (PMC4918222; doi:10.7717/peerj.2139)
Supplement: Supplemental Information 4 [file peerj-04-2139-s009.zip]

Archive with 24 entries (19 files):
- MIT/
- MIT/DESCRIPTION
- MIT/help/
- MIT/help/aliases.rds
- MIT/help/AnIndex
- MIT/help/MIT.rdb
- MIT/help/MIT.rdx
- MIT/help/paths.rds
- MIT/html/
- MIT/html/00Index.html
- MIT/html/R.css
- MIT/INDEX
- MIT/MD5
- MIT/Meta/
- MIT/Meta/hsearch.rds
- MIT/Meta/links.rds
- MIT/Meta/nsInfo.rds
- MIT/Meta/package.rds
- MIT/Meta/Rd.rds
- MIT/NAMESPACE
- MIT/R/
- MIT/R/MIT
- MIT/R/MIT.rdb
- MIT/R/MIT.rdx
