# Supplementary material for: Utilizing mutual information for detecting rare and common variants associated with a categorical trait
Source: PeerJ. 2016 Jun 16;4:e2139. doi: 10.7717/peerj.2139 (PMC4918222; doi:10.7717/peerj.2139)
Supplement: Supplemental Information 4 [file peerj-04-2139-s009.zip › MIT/DESCRIPTION]

Package: MIT
Type: Package
Title: Utilizing Mutual Information for Detecting Rare and Common
        Variants Associated with a Categorical Trait
Version: 0.1.0
Author: Leiming Sun, Chan Wang and Yue-Qing Hu
Maintainer: Yueqing Hu <yuehu@fudan.edu.cn>
Description: This package is used for the association study between genetic variants and a categorical trait. The package is for MIT and aMIT. The phenotype is a categorical trait. Each column of genotype matrix is for an SNP and the number of genetic variants is more than one.
License: GPL
LazyData: TRUE
Packaged: 2016-05-19 12:18:00 UTC; home
Built: R 3.0.2; ; 2016-05-20 09:01:04 UTC; windows
