# Supplementary material for: Utilizing mutual information for detecting rare and common variants associated with a categorical trait
Source: PeerJ. 2016 Jun 16;4:e2139. doi: 10.7717/peerj.2139 (PMC4918222; doi:10.7717/peerj.2139)
Supplement: Supplemental Information 4 [file peerj-04-2139-s009.zip › MIT/help/AnIndex]

MIT_aMIT	MIT_aMIT
