# Supplementary material for: Utilizing mutual information for detecting rare and common variants associated with a categorical trait
Source: PeerJ. 2016 Jun 16;4:e2139. doi: 10.7717/peerj.2139 (PMC4918222; doi:10.7717/peerj.2139)
Supplement: Supplemental Information 4 [file peerj-04-2139-s009.zip › MIT/MD5]

4e6638875bfe3daabad9a43fc690677b *DESCRIPTION
0f7d84f6106acfdccff0bce7b382ff43 *INDEX
a2254e0bbf74268e35a7c32a817fde69 *Meta/Rd.rds
2afdd84beb73ce34faa50b7e7c616983 *Meta/hsearch.rds
732c7ed2fff74f31cad57a4ca3ec35f3 *Meta/links.rds
546510436690c0b9bc1ab0222b0379d5 *Meta/nsInfo.rds
36a51b664d9f6dc4e487d68ebdfab966 *Meta/package.rds
df390c53434517b304ac5db487184641 *NAMESPACE
ebf0fc819595d631b8bf280c4b049940 *R/MIT
24c308f75b136a04671e43706321f5f7 *R/MIT.rdb
5a91c23961c25eb64d79b58e840041a9 *R/MIT.rdx
0da971f0507e23e7b3be4cb8b7857f06 *help/AnIndex
1673e6e3b6c7b42f4bab3de85551c75f *help/MIT.rdb
b75a9bc7e92447428305eaa202997b37 *help/MIT.rdx
725672f411c5b8c4a70ba1cb9ad73e35 *help/aliases.rds
48afc1f909400608b08daec10c164d10 *help/paths.rds
01cd1ee8d7933028fe0f9a4fcb16e516 *html/00Index.html
444535b9cb76ddff1bab1e1865a3fb14 *html/R.css
